# Supplementary material for: Light Promotes the Immobilization of U(VI) by Ferrihydrite
Source: Molecules. 2022 Mar 13;27(6):1859. doi: 10.3390/molecules27061859 (PMC8950992; doi:10.3390/molecules27061859)
Supplement: Supplementary file 1 [file molecules-27-01859-s001.zip]

Archive with 1 entries (1 files):
- molecules-1579542-supplementary.pdf
